# Supplementary material for: Occurrence of Mycoplasma gallisepticum in wild birds: A systematic review and meta-analysis
Source: PLoS One. 2020 Apr 16;15(4):e0231545. doi: 10.1371/journal.pone.0231545 (PMC7162529; doi:10.1371/journal.pone.0231545)
Supplement: S1 Dataset — (XLSX) [file pone.0231545.s001.xlsx]

## Sheet: Dataset
Reference	Stud_Y	Country	Region	Order	Comm_Name	Sci_Name	N_Cult	Pos_Cult	N_PCR	Pos_PCR	N_SPA	Pos_SPA	N_HI	Pos_HI	N_ELISA	Pos_ELISA	N_Other	Pos_Other	Captivity
Ganapathy et al., 2007 [63]	2001	Malaysia	Asia	Passeriformes	house crow	Corvus splendens	148	44	94	4	45	0	NA	NA	45	27	NA	NA	unknown
Pennycott et al., 2005 [64]	NA	UK	Europe	Columbiformes	common wood pigeon	Columba palumbus	2	0	2	0	NA	NA	NA	NA	NA	NA	NA	NA	unknown
Pennycott et al., 2005 [64]	NA	UK	Europe	Passeriformes	common blackbird	Turdus merula	3	0	3	0	NA	NA	NA	NA	NA	NA	NA	NA	unknown
Pennycott et al., 2005 [64]	NA	UK	Europe	Passeriformes	rook	Corvus frugilegus	13	0	13	4	NA	NA	NA	NA	NA	NA	NA	NA	unknown
Pennycott et al., 2005 [64]	NA	UK	Europe	Passeriformes	carrion crow	Corvus corone	6	0	6	0	NA	NA	NA	NA	NA	NA	NA	NA	unknown
Pennycott et al., 2005 [64]	NA	UK	Europe	Passeriformes	house sparrow	Passer domesticus	5	0	5	0	NA	NA	NA	NA	NA	NA	NA	NA	unknown
Pennycott et al., 2005 [64]	NA	UK	Europe	Passeriformes	Eurasian magpie	Pica pica	3	0	3	0	NA	NA	NA	NA	NA	NA	NA	NA	unknown
Pennycott et al., 2005 [64]	NA	UK	Europe	Passeriformes	common starling	Sturnus vulgaris	5	0	5	0	NA	NA	NA	NA	NA	NA	NA	NA	unknown
Pennycott et al., 2005 [64]	NA	UK	Europe	Passeriformes	greenfinch	Chloris chloris	2	0	2	0	NA	NA	NA	NA	NA	NA	NA	NA	unknown
Pennycott et al., 2005 [64]	NA	UK	Europe	Passeriformes	Eurasian siskin	Spinus spinus	1	0	1	0	NA	NA	NA	NA	NA	NA	NA	NA	unknown
Pennycott et al., 2005 [64]	NA	UK	Europe	Passeriformes	jackdaw	Corvus monedula	1	0	1	0	NA	NA	NA	NA	NA	NA	NA	NA	unknown
Wellehan et al., 2001 [52]	1997	USA	North America	Galliformes	wild turkey	Meleagris gallopavo	NA	NA	1	0	NA	NA	NA	NA	NA	NA	NA	NA	unknown
Wellehan et al., 2001 [52]	1997	USA	North America	Passeriformes	American crow	Corvus brachyrhynchos	NA	NA	2	0	NA	NA	NA	NA	NA	NA	NA	NA	unknown
Wellehan et al., 2001 [52]	1997	USA	North America	Passeriformes	American robin	Turdus migratorius	NA	NA	6	0	NA	NA	NA	NA	NA	NA	NA	NA	unknown
Wellehan et al., 2001 [52]	1997	USA	North America	Passeriformes	common starling	Sturnus vulgaris	NA	NA	1	0	NA	NA	NA	NA	NA	NA	NA	NA	unknown
Poveda et al., 1990 [47]	1984-1987	Spain	Europe	Accipitriformes	griffon vulture	Gyps fulvus	2	0	NA	NA	NA	NA	NA	NA	NA	NA	4	0	captive
Poveda et al., 1990 [47]	1984-1987	Spain	Europe	Anseriformes	mallard	Anas platyrhynchos	10	0	NA	NA	NA	NA	NA	NA	NA	NA	NA	NA	wild
Poveda et al., 1990 [47]	1984-1987	Spain	Europe	Anseriformes	northern shoveler	Anas clypeata	3	0	NA	NA	NA	NA	NA	NA	NA	NA	3	0	wild
Poveda et al., 1990 [47]	1984-1987	Spain	Europe	Anseriformes	common pochard	Aythya ferina	4	0	NA	NA	NA	NA	NA	NA	NA	NA	NA	NA	wild
Poveda et al., 1990 [47]	1984-1987	Spain	Europe	Anseriformes	common teal	Anas crecca	8	0	NA	NA	NA	NA	NA	NA	NA	NA	NA	NA	wild
Poveda et al., 1990 [47]	1984-1987	Spain	Europe	Bucerotiformes	hoopoe	Upupa epops	1	0	NA	NA	NA	NA	NA	NA	NA	NA	1	0	captive
Poveda et al., 1990 [47]	1984-1987	Spain	Europe	Falconiformes	peregrine falcon	Falco peregrinus	2	2	NA	NA	NA	NA	NA	NA	NA	NA	2	2	captive
Poveda et al., 1990 [47]	1984-1987	Spain	Europe	Gruiformes	common coot	Fulica atra	10	0	NA	NA	NA	NA	NA	NA	NA	NA	4	0	wild
Poveda et al., 1990 [47]	1984-1987	Spain	Europe	Passeriformes	house sparrow	Passer domesticus	40	0	NA	NA	NA	NA	NA	NA	NA	NA	3	0	wild
Michiels et al., 2016 [46]	2013-2014	Belgium	Europe	Accipitriformes	common buzzard	Buteo buteo	NA	NA	1	0	NA	NA	NA	NA	1	0	NA	NA	wild
Michiels et al., 2016 [46]	2013-2014	Belgium	Europe	Anseriformes	mallard	Anas platyrhynchos	NA	NA	57	1	NA	NA	NA	NA	57	1	NA	NA	wild
Michiels et al., 2016 [46]	2013-2014	Belgium	Europe	Anseriformes	greylag goose	Anser anser	NA	NA	4	0	NA	NA	NA	NA	4	0	NA	NA	wild
Michiels et al., 2016 [46]	2013-2014	Belgium	Europe	Anseriformes	mute swan	Cygnus olor	NA	NA	1	0	NA	NA	NA	NA	1	0	NA	NA	wild
Michiels et al., 2016 [46]	2013-2014	Belgium	Europe	Charadriiformes	herring gull	Larus argentatus	NA	NA	16	0	NA	NA	NA	NA	16	0	NA	NA	wild
Michiels et al., 2016 [46]	2013-2014	Belgium	Europe	Columbiformes	domestic pigeon	Columba livia	NA	NA	28	0	NA	NA	NA	NA	28	0	NA	NA	wild
Michiels et al., 2016 [46]	2013-2014	Belgium	Europe	Columbiformes	common wood pigeon	Columba palumbus	NA	NA	80	1	NA	NA	NA	NA	80	1	NA	NA	wild
Michiels et al., 2016 [46]	2013-2014	Belgium	Europe	Falconiformes	common kestrel	Falco tinnunculus	NA	NA	2	0	NA	NA	NA	NA	2	0	NA	NA	wild
Michiels et al., 2016 [46]	2013-2014	Belgium	Europe	Galliformes	common pheasant	Phasianus colchicus	NA	NA	7	0	NA	NA	NA	NA	7	0	NA	NA	wild
Michiels et al., 2016 [46]	2013-2014	Belgium	Europe	Galliformes	grey partridge	Perdix perdix	NA	NA	6	0	NA	NA	NA	NA	6	0	NA	NA	wild
Michiels et al., 2016 [46]	2013-2014	Belgium	Europe	Galliformes	green peafowl	Pavo muticus	NA	NA	1	0	NA	NA	NA	NA	1	0	NA	NA	wild
Michiels et al., 2016 [46]	2013-2014	Belgium	Europe	Galliformes	common quail	Coturnix coturnix	NA	NA	1	0	NA	NA	NA	NA	1	0	NA	NA	wild
Michiels et al., 2016 [46]	2013-2014	Belgium	Europe	Gruiformes	common coot	Fulica atra	NA	NA	2	0	NA	NA	NA	NA	2	0	NA	NA	wild
Michiels et al., 2016 [46]	2013-2014	Belgium	Europe	Passeriformes	jackdaw	Corvus monedula	NA	NA	13	0	NA	NA	NA	NA	13	0	NA	NA	wild
Michiels et al., 2016 [46]	2013-2014	Belgium	Europe	Passeriformes	carrion crow	Corvus corone	NA	NA	35	0	NA	NA	NA	NA	35	0	NA	NA	wild
Michiels et al., 2016 [46]	2013-2014	Belgium	Europe	Passeriformes	Eurasian magpie	Pica pica	NA	NA	10	1	NA	NA	NA	NA	10	1	NA	NA	wild
Michiels et al., 2016 [46]	2013-2014	Belgium	Europe	Passeriformes	Eurasian jay	Garrulus glandarius	NA	NA	2	0	NA	NA	NA	NA	2	0	NA	NA	wild
Michiels et al., 2016 [46]	2013-2014	Belgium	Europe	Passeriformes	house sparrow	Passer domesticus	NA	NA	401	0	NA	NA	NA	NA	401	0	NA	NA	wild
Michiels et al., 2016 [46]	2013-2014	Belgium	Europe	Pelecaniformes	grey heron	Ardea cinerea	NA	NA	4	2	NA	NA	NA	NA	4	2	NA	NA	wild
Michiels et al., 2016 [46]	2013-2014	Belgium	Europe	Strigiformes	tawney owl	Strix aluco	NA	NA	13	0	NA	NA	NA	NA	13	0	NA	NA	wild
Michiels et al., 2016 [46]	2013-2014	Belgium	Europe	Strigiformes	barn owl	Tyto alba	NA	NA	7	0	NA	NA	NA	NA	7	0	NA	NA	wild
Michiels et al., 2016 [46]	2013-2014	Belgium	Europe	Strigiformes	little owl	Athene noctua	NA	NA	6	0	NA	NA	NA	NA	6	0	NA	NA	wild
Michiels et al., 2016 [46]	2013-2014	Belgium	Europe	Strigiformes	long-eared owl	Asio otus	NA	NA	1	0	NA	NA	NA	NA	1	0	NA	NA	wild
Luttrell et al., 1996 [27]	1995	USA	North America	Passeriformes	house finch	Haemorhous mexicanus	57	12	57	14	57	16	32	9	NA	NA	NA	NA	wild
Luttrell et al., 1996 [27]	1995	USA	North America	Passeriformes	house finch	Haemorhous mexicanus	31	2	31	2	31	12	31	2	NA	NA	NA	NA	wild
Hartup et al., 2000 [85]	1998-1999	USA	North America	Passeriformes	American tree sparrow	Spizella arborea	NA	NA	2	0	15	0	NA	NA	NA	NA	NA	NA	unknown
Hartup et al., 2000 [85]	1998-1999	USA	North America	Passeriformes	dark-eyed junco	Junco hyemalis	NA	NA	NA	NA	5	0	NA	NA	NA	NA	NA	NA	unknown
Hartup et al., 2000 [85]	1998-1999	USA	North America	Passeriformes	song sparrow	Melospiza melodia	NA	NA	NA	NA	1	0	NA	NA	NA	NA	NA	NA	unknown
Hartup et al., 2000 [85]	1998-1999	USA	North America	Passeriformes	white-throated sparrow	Zonotrichia albicollis	NA	NA	NA	NA	10	0	NA	NA	NA	NA	NA	NA	unknown
Hartup et al., 2000 [85]	1998-1999	USA	North America	Passeriformes	American goldfinch	Spinus tristis	NA	NA	53	0	9	1	NA	NA	NA	NA	NA	NA	unknown
Hartup et al., 2000 [85]	1998-1999	USA	North America	Passeriformes	evening grosbeak	Coccothraustes vespertinus	NA	NA	NA	NA	8	0	NA	NA	NA	NA	NA	NA	unknown
Hartup et al., 2000 [85]	1998-1999	USA	North America	Passeriformes	house finch	Haemorhous mexicanus	NA	NA	194	17	23	4	NA	NA	NA	NA	NA	NA	unknown
Hartup et al., 2000 [85]	1998-1999	USA	North America	Passeriformes	purple finch	Haemorhous purpureus	NA	NA	5	1	24	3	NA	NA	NA	NA	NA	NA	unknown
Hartup et al., 2000 [85]	1998-1999	USA	North America	Passeriformes	brown-headed cowbird	Molothrus ater	NA	NA	NA	NA	6	2	NA	NA	NA	NA	NA	NA	unknown
Hartup et al., 2000 [85]	1998-1999	USA	North America	Passeriformes	black-capped chickadee	Poecile atricapillus	NA	NA	2	0	NA	NA	NA	NA	NA	NA	NA	NA	unknown
Hartup et al., 2000 [85]	1998-1999	USA	North America	Passeriformes	tufted titmouse	Baeolophus bicolor	NA	NA	NA	NA	8	4	NA	NA	NA	NA	NA	NA	unknown
Dhondt et al., 2014 [17]	2007-2010	USA	North America	Passeriformes	tufted titmouse	Baeolophus bicolor	NA	NA	36	0	36	5	NA	NA	NA	NA	NA	NA	unknown
Dhondt et al., 2014 [17]	2007-2010	USA	North America	Passeriformes	black-capped chickadee	Poecile atricapillus	NA	NA	160	0	160	11	NA	NA	NA	NA	NA	NA	unknown
Dhondt et al., 2014 [17]	2007-2010	USA	North America	Passeriformes	white-breasted nuthatch	Sitta carolinensis	NA	NA	19	0	19	0	NA	NA	NA	NA	NA	NA	unknown
Dhondt et al., 2014 [17]	2007-2010	USA	North America	Passeriformes	American robin	Turdus migratorius	NA	NA	19	0	19	3	NA	NA	NA	NA	NA	NA	unknown
Dhondt et al., 2014 [17]	2007-2010	USA	North America	Passeriformes	gray catbird	Dumetella carolinensis	NA	NA	45	0	45	3	NA	NA	NA	NA	NA	NA	unknown
Dhondt et al., 2014 [17]	2007-2010	USA	North America	Passeriformes	cedar waxwing	Bombycilla garrulus	NA	NA	10	1	10	0	NA	NA	NA	NA	NA	NA	unknown
Dhondt et al., 2014 [17]	2007-2010	USA	North America	Passeriformes	common yellowthroat	Geothlypis trichas	NA	NA	13	1	13	0	NA	NA	NA	NA	NA	NA	unknown
Dhondt et al., 2014 [17]	2007-2010	USA	North America	Passeriformes	northern cardinal	Cardinalis cardinalis	NA	NA	28	1	28	3	NA	NA	NA	NA	NA	NA	unknown
Dhondt et al., 2014 [17]	2007-2010	USA	North America	Passeriformes	American tree sparrow	Spizella arborea	NA	NA	46	1	46	2	NA	NA	NA	NA	NA	NA	unknown
Dhondt et al., 2014 [17]	2007-2010	USA	North America	Passeriformes	white-crowned sparrow	Zonotrichia leucophrys	NA	NA	23	1	23	1	NA	NA	NA	NA	NA	NA	unknown
Dhondt et al., 2014 [17]	2007-2010	USA	North America	Passeriformes	white-throated sparrow	Zonotrichia albicollis	NA	NA	21	1	21	1	NA	NA	NA	NA	NA	NA	unknown
Dhondt et al., 2014 [17]	2007-2010	USA	North America	Passeriformes	song sparrow	Melospiza melodia	NA	NA	121	1	121	7	NA	NA	NA	NA	NA	NA	unknown
Dhondt et al., 2014 [17]	2007-2010	USA	North America	Passeriformes	dark-eyed junco	Junco hyemalis	NA	NA	15	1	15	0	NA	NA	NA	NA	NA	NA	unknown
Dhondt et al., 2014 [17]	2007-2010	USA	North America	Passeriformes	brown-headed cowbird	Molothrus ater	NA	NA	11	0	11	1	NA	NA	NA	NA	NA	NA	unknown
Dhondt et al., 2014 [17]	2007-2010	USA	North America	Passeriformes	red-winged blackbird	Agelaius phoeniceus	NA	NA	74	3	74	0	NA	NA	NA	NA	NA	NA	unknown
Dhondt et al., 2014 [17]	2007-2010	USA	North America	Passeriformes	purple finch	Haemorhous purpureus	NA	NA	28	1	28	0	NA	NA	NA	NA	NA	NA	unknown
Dhondt et al., 2014 [17]	2007-2010	USA	North America	Passeriformes	house finch	Haemorhous mexicanus	NA	NA	331	40	331	11	NA	NA	NA	NA	NA	NA	unknown
Dhondt et al., 2014 [17]	2007-2010	USA	North America	Passeriformes	pine siskin	Carduelis pinus	NA	NA	154	2	154	3	NA	NA	NA	NA	NA	NA	unknown
Dhondt et al., 2014 [17]	2007-2010	USA	North America	Passeriformes	American goldfinch	Spinus tristis	NA	NA	537	15	537	8	NA	NA	NA	NA	NA	NA	unknown
Dhondt et al., 2014 [17]	2007-2010	USA	North America	Passeriformes	house sparrow	Passer domesticus	NA	NA	111	1	111	6	NA	NA	NA	NA	NA	NA	unknown
Dhondt et al., 2014 [17]	2007-2010	USA	North America	Piciformes	downy woodpecker	Picoides pubescens	NA	NA	36	1	36	1	NA	NA	NA	NA	NA	NA	unknown
Luttrell et al., 2001 [65]	1997-1999	USA	North America	Passeriformes	tufted titmouse	Baeolophus bicolor	28	0	28	12	28	28	25	7	NA	NA	NA	NA	unknown
Luttrell et al., 2001 [65]	1997-1999	USA	North America	Passeriformes	northern cardinal	Cardinalis cardinalis	6	0	6	0	6	6	6	0	NA	NA	NA	NA	unknown
Luttrell et al., 2001 [65]	1997-1999	USA	North America	Passeriformes	American robin	Turdus migratorius	3	0	3	0	3	3	3	0	NA	NA	NA	NA	unknown
Luttrell et al., 2001 [65]	1997-1999	USA	North America	Passeriformes	white-throated sparrow	Zonotrichia albicollis	3	0	3	0	3	3	3	0	NA	NA	NA	NA	unknown
Luttrell et al., 2001 [65]	1997-1999	USA	North America	Passeriformes	common grackle	Quiscalus quiscula	3	0	3	0	3	3	3	0	NA	NA	NA	NA	unknown
Luttrell et al., 2001 [65]	1997-1999	USA	North America	Passeriformes	brown-headed cowbird	Molothrus ater	3	0	3	0	3	3	3	0	NA	NA	NA	NA	unknown
Luttrell et al., 2001 [65]	1997-1999	USA	North America	Passeriformes	Carolina chickadee	Poecile carolinensis	1	0	1	0	1	1	NA	NA	NA	NA	NA	NA	unknown
Luttrell et al., 2001 [65]	1997-1999	USA	North America	Passeriformes	northern mockingbird	Mimus polyglottos	1	0	1	0	1	1	1	0	NA	NA	NA	NA	unknown
Luttrell et al., 2001 [65]	1997-1999	USA	North America	Passeriformes	common starling	Sturnus vulgaris	1	0	1	0	1	1	1	0	NA	NA	NA	NA	unknown
Luttrell et al., 2001 [65]	1997-1999	USA	North America	Passeriformes	yellow-rumped warbler	Setophaga coronata	1	0	1	0	1	1	1	0	NA	NA	NA	NA	unknown
Luttrell et al., 2001 [65]	1997-1999	USA	North America	Passeriformes	chipping sparrow	Spizella passerina	1	0	1	0	1	1	NA	NA	NA	NA	NA	NA	unknown
Luttrell et al., 2001 [65]	1997-1999	USA	North America	Passeriformes	house finch	Haemorhous mexicanus	84	3	84	6	84	26	1	1	NA	NA	NA	NA	unknown
Ley et al., 1996 [13]	1994	USA	North America	Passeriformes	house finch	Haemorhous mexicanus	23	10	1	1	NA	NA	NA	NA	NA	NA	NA	NA	unknown
Ley et al., 1996 [13]	1994	USA	North America	Passeriformes	blue jay	Cyanocitta cristata	2	1	1	1	NA	NA	NA	NA	NA	NA	NA	NA	unknown
Shimizu et al., 1979 [10]	1978	Japan	Asia	Passeriformes	Eurasian tree sparrow	Passer montanus	47	3	NA	NA	NA	NA	NA	NA	NA	NA	47	2	wild
Shimizu et al., 1979 [10]	1978	Japan	Asia	Passeriformes	Eurasian tree sparrow	Passer montanus	47	3	NA	NA	NA	NA	NA	NA	NA	NA	47	2	wild
Shimizu et al., 1979 [10]	1978	Japan	Asia	Galliformes	common pheasant	Phasianus colchicus	21	0	NA	NA	NA	NA	NA	NA	NA	NA	21	0	wild
Shimizu et al., 1979 [10]	1978	Japan	Asia	Galliformes	copper pheasant	Phasianus soemmerringii	4	0	NA	NA	NA	NA	NA	NA	NA	NA	4	0	wild
Shimizu et al., 1979 [10]	1978	Japan	Asia	Galliformes	Chinese bamboo partridge	Bambusicola thoracica	8	0	NA	NA	NA	NA	NA	NA	NA	NA	8	0	wild
Shimizu et al., 1979 [10]	1978	Japan	Asia	Galliformes	Indian peafowl	Pavo cristatus	1	0	NA	NA	NA	NA	NA	NA	NA	NA	1	0	captive
Shimizu et al., 1979 [10]	1978	Japan	Asia	Anseriformes	Bewick's swan	Cygnus bewickii	5	0	NA	NA	NA	NA	NA	NA	NA	NA	5	0	captive
Shimizu et al., 1979 [10]	1978	Japan	Asia	Anseriformes	mallard	Anas platyrhynchos	17	0	NA	NA	NA	NA	NA	NA	NA	NA	17	0	wild
Shimizu et al., 1979 [10]	1978	Japan	Asia	Anseriformes	falcated teal	Anas falcata	2	0	NA	NA	NA	NA	NA	NA	NA	NA	2	0	wild
Shimizu et al., 1979 [10]	1978	Japan	Asia	Anseriformes	common teal	Anas crecca	3	0	NA	NA	NA	NA	NA	NA	NA	NA	3	0	wild
Shimizu et al., 1979 [10]	1978	Japan	Asia	Anseriformes	northern shoveler	Anas clypeata	1	0	NA	NA	NA	NA	NA	NA	NA	NA	1	0	wild
Shimizu et al., 1979 [10]	1978	Japan	Asia	Passeriformes	brown-eared bulbul	Hypsipetes amaurotis	1	0	NA	NA	NA	NA	NA	NA	NA	NA	1	0	wild
Shimizu et al., 1979 [10]	1978	Japan	Asia	Passeriformes	large-billed crow	Corvus macrorhynchos	1	0	NA	NA	NA	NA	NA	NA	NA	NA	1	0	wild
Shimizu et al., 1979 [10]	1978	Japan	Asia	Passeriformes	common hill myna	Gracula religiosa	3	0	NA	NA	NA	NA	NA	NA	NA	NA	3	0	captive
Shimizu et al., 1979 [10]	1978	Japan	Asia	Passeriformes	Siberian blue robin	Larvivora cyane	5	0	NA	NA	NA	NA	NA	NA	NA	NA	5	0	captive
Shimizu et al., 1979 [10]	1978	Japan	Asia	Passeriformes	white-rumped munia	Lonchura striata	3	0	NA	NA	NA	NA	NA	NA	NA	NA	3	0	captive
Shimizu et al., 1979 [10]	1978	Japan	Asia	Passeriformes	dusky thrush	Turdus naumanii	1	0	NA	NA	NA	NA	NA	NA	NA	NA	1	0	wild
Shimizu et al., 1979 [10]	1978	Japan	Asia	Gruiformes	demoisella crane	Anthropoides virgo	1	0	NA	NA	NA	NA	NA	NA	NA	NA	1	0	captive
Shimizu et al., 1979 [10]	1978	Japan	Asia	Gruiformes	common coot	Fulica atra	1	0	NA	NA	NA	NA	NA	NA	NA	NA	1	0	wild
Shimizu et al., 1979 [10]	1978	Japan	Asia	Gruiformes	common moorhen	Gallinula chloropus	3	0	NA	NA	NA	NA	NA	NA	NA	NA	3	0	wild
Shimizu et al., 1979 [10]	1978	Japan	Asia	Gruiformes	watercock	Gallicrex cinerea	1	0	NA	NA	NA	NA	NA	NA	NA	NA	1	0	wild
Shimizu et al., 1979 [10]	1978	Japan	Asia	Gruiformes	white crowned crane	Balearica pavonina	1	0	NA	NA	NA	NA	NA	NA	NA	NA	1	0	captive
Shimizu et al., 1979 [10]	1978	Japan	Asia	Ciconiformes	greater adjutant	Leptoptilos dubius	2	0	NA	NA	NA	NA	NA	NA	NA	NA	2	0	captive
Shimizu et al., 1979 [10]	1978	Japan	Asia	Pelecaniformes	black-crowned night heron	Nycticorax nycticorax	9	0	NA	NA	NA	NA	NA	NA	NA	NA	9	0	wild
Shimizu et al., 1979 [10]	1978	Japan	Asia	Pelecaniformes	purple heron	Ardea purpurea	2	0	NA	NA	NA	NA	NA	NA	NA	NA	2	0	captive
Shimizu et al., 1979 [10]	1978	Japan	Asia	Pelecaniformes	little egret	Egretta garzetta	1	0	NA	NA	NA	NA	NA	NA	NA	NA	1	0	wild
Shimizu et al., 1979 [10]	1978	Japan	Asia	Psittaciformes	parkeet	Psittacula sp.	6	0	NA	NA	NA	NA	NA	NA	NA	NA	6	0	captive
Shimizu et al., 1979 [10]	1978	Japan	Asia	Psittaciformes	budgerigar	Melopsittacus sp.	2	0	NA	NA	NA	NA	NA	NA	NA	NA	2	0	captive
Shimizu et al., 1979 [10]	1978	Japan	Asia	Psittaciformes	scarlet macaw	Ara macao	4	0	NA	NA	NA	NA	NA	NA	NA	NA	4	0	captive
Shimizu et al., 1979 [10]	1978	Japan	Asia	Charadriiformes	Eurasian woodcock	Scolopax rusticola	7	0	NA	NA	NA	NA	NA	NA	NA	NA	7	0	wild
Shimizu et al., 1979 [10]	1978	Japan	Asia	Accipitriformes	mountain hawk-eagle	Spizaetus nipalensis	2	0	NA	NA	NA	NA	NA	NA	NA	NA	2	0	wild
Shimizu et al., 1979 [10]	1978	Japan	Asia	Piciformes	Japanese green woodpecker	Picus awokera	1	0	NA	NA	NA	NA	NA	NA	NA	NA	1	0	wild
Shimizu et al., 1979 [10]	1978	Japan	Asia	Strigiformes	Ural owl	Strix uralensis	1	0	NA	NA	NA	NA	NA	NA	NA	NA	1	0	wild
Shimizu et al., 1979 [10]	1978	Japan	Asia	Phoenicopteriformes	greater flamingo	Phoenicopterus roseus	2	0	NA	NA	NA	NA	NA	NA	NA	NA	2	0	captive
Shimizu et al., 1979 [10]	1978	Japan	Asia	Struthioniformes	common ostrich	Struthio camelus	1	0	NA	NA	NA	NA	NA	NA	NA	NA	1	0	captive
Mikaelian et al., 2001 [62]	1998-1999	Canada	North America	Passeriformes	evening grosbeak	Coccothraustes vespertinus	2	1	1	1	NA	NA	NA	NA	NA	NA	NA	NA	unknown
Mikaelian et al., 2001 [62]	1998-1999	Canada	North America	Passeriformes	pine grosbeak	Pinicola enucleator	3	0	3	3	NA	NA	NA	NA	NA	NA	NA	NA	unknown
Farmer et al., 2005 [18]	2001-2002	USA	North America	Columbiformes	Eurasian collared dove	Streptopelia decaocto	1	0	1	0	1	0	NA	NA	NA	NA	NA	NA	wild
Farmer et al., 2005 [18]	2001-2002	USA	North America	Columbiformes	mourning dove	Zenaida macroura	54	0	54	3	54	0	NA	NA	NA	NA	NA	NA	wild
Farmer et al., 2005 [18]	2001-2002	USA	North America	Passeriformes	blue jay	Cyanocitta cristata	3	0	3	0	3	1	NA	NA	NA	NA	NA	NA	wild
Farmer et al., 2005 [18]	2001-2002	USA	North America	Passeriformes	Carolina chickadee	Poecile carolinensis	17	0	17	0	17	2	NA	NA	NA	NA	NA	NA	wild
Farmer et al., 2005 [18]	2001-2002	USA	North America	Passeriformes	tufted titmouse	Baeolophus bicolor	17	0	17	0	17	4	NA	NA	NA	NA	NA	NA	wild
Farmer et al., 2005 [18]	2001-2002	USA	North America	Passeriformes	Carolina wren	Thryothorus ludovicianus	6	0	6	0	6	0	NA	NA	NA	NA	NA	NA	wild
Farmer et al., 2005 [18]	2001-2002	USA	North America	Passeriformes	house wren	Troglodytes aedon	1	0	1	0	1	0	NA	NA	NA	NA	NA	NA	wild
Farmer et al., 2005 [18]	2001-2002	USA	North America	Passeriformes	golden-crowned kinglet	Regulus satrapa	5	0	5	0	5	0	NA	NA	NA	NA	NA	NA	wild
Farmer et al., 2005 [18]	2001-2002	USA	North America	Passeriformes	ruby-crowned kinglet	Regulus calendula	9	0	9	0	9	0	NA	NA	NA	NA	NA	NA	wild
Farmer et al., 2005 [18]	2001-2002	USA	North America	Passeriformes	hermit thrush	Catharus guttatus	3	0	3	0	3	0	NA	NA	NA	NA	NA	NA	wild
Farmer et al., 2005 [18]	2001-2002	USA	North America	Passeriformes	American robin	Turdus migratorius	2	0	2	0	2	0	NA	NA	NA	NA	NA	NA	wild
Farmer et al., 2005 [18]	2001-2002	USA	North America	Passeriformes	gray catbird	Dumetella carolinensis	2	0	2	0	2	2	NA	NA	NA	NA	NA	NA	wild
Farmer et al., 2005 [18]	2001-2002	USA	North America	Passeriformes	northern mockingbird	Mimus polyglottos	11	0	11	0	11	3	NA	NA	NA	NA	NA	NA	wild
Farmer et al., 2005 [18]	2001-2002	USA	North America	Passeriformes	brown thrasher	Toxostoma rufum	9	0	9	0	9	4	NA	NA	NA	NA	NA	NA	wild
Farmer et al., 2005 [18]	2001-2002	USA	North America	Passeriformes	myrtle warbler	Dendroica coronata	27	0	27	0	27	0	NA	NA	NA	NA	NA	NA	wild
Farmer et al., 2005 [18]	2001-2002	USA	North America	Passeriformes	yellow-breasted chat	Icteria virens	2	0	2	0	2	0	NA	NA	NA	NA	NA	NA	wild
Farmer et al., 2005 [18]	2001-2002	USA	North America	Passeriformes	Eastern towhee	Pipilo erythrophthalmus	7	0	7	0	7	0	NA	NA	NA	NA	NA	NA	wild
Farmer et al., 2005 [18]	2001-2002	USA	North America	Passeriformes	chipping sparrow	Spizella passerina	20	0	20	0	20	4	NA	NA	NA	NA	NA	NA	wild
Farmer et al., 2005 [18]	2001-2002	USA	North America	Passeriformes	song sparrow	Melospiza melodia	3	0	3	0	3	0	NA	NA	NA	NA	NA	NA	wild
Farmer et al., 2005 [18]	2001-2002	USA	North America	Passeriformes	swamp sparrow	Melospiza georgiana	1	0	1	0	1	0	NA	NA	NA	NA	NA	NA	wild
Farmer et al., 2005 [18]	2001-2002	USA	North America	Passeriformes	white-throated sparrow	Zonotrichia albicollis	27	0	27	0	27	0	NA	NA	NA	NA	NA	NA	wild
Farmer et al., 2005 [18]	2001-2002	USA	North America	Passeriformes	northern cardinal	Cardinalis cardinalis	49	0	49	0	49	5	NA	NA	NA	NA	NA	NA	wild
Farmer et al., 2005 [18]	2001-2002	USA	North America	Passeriformes	red-winged blackbird	Agelaius phoeniceus	1	0	1	0	1	1	NA	NA	NA	NA	NA	NA	wild
Farmer et al., 2005 [18]	2001-2002	USA	North America	Passeriformes	brown-headed cowbird	Molothrus ater	7	0	7	0	7	1	NA	NA	NA	NA	NA	NA	wild
Farmer et al., 2005 [18]	2001-2002	USA	North America	Passeriformes	American goldfinch	Spinus tristis	41	0	41	0	41	6	NA	NA	NA	NA	NA	NA	wild
Farmer et al., 2005 [18]	2001-2002	USA	North America	Passeriformes	house sparrow	Passer domesticus	33	0	33	0	33	6	NA	NA	NA	NA	NA	NA	wild
Ley et al., 2016 [20]	1994-2015	USA	North America	Passeriformes	house finch	Haemorhous mexicanus	228	227	228	228	NA	NA	NA	NA	NA	NA	NA	NA	wild
Ley et al., 2016 [20]	1994-2015	USA	North America	Passeriformes	blue jay	Cyanocitta cristata	1	1	1	1	NA	NA	NA	NA	NA	NA	NA	NA	wild
Ley et al., 2016 [20]	1994-2015	USA	North America	Passeriformes	American goldfinch	Spinus tristis	5	5	5	5	NA	NA	NA	NA	NA	NA	NA	NA	wild
Ley et al., 2016 [20]	1994-2015	USA	North America	Passeriformes	purple finch	Haemorhous purpureus	3	3	3	3	NA	NA	NA	NA	NA	NA	NA	NA	wild
Ley et al., 2016 [20]	1994-2015	USA	North America	Passeriformes	evening grosbeak	Coccothraustes vespertinus	2	2	2	2	NA	NA	NA	NA	NA	NA	NA	NA	wild
Ley et al., 2016 [20]	1994-2015	USA	North America	Passeriformes	American crow	Corvus brachyrhynchos	2	1	2	2	NA	NA	NA	NA	NA	NA	NA	NA	wild
Ley et al., 2016 [20]	1994-2015	USA	North America	Passeriformes	black-capped chickadee	Poecile atricapillus	1	0	1	1	NA	NA	NA	NA	NA	NA	NA	NA	wild
Ley et al., 2016 [20]	1994-2015	USA	North America	Passeriformes	lesser goldfinch	Spinus psaltria	2	2	2	2	NA	NA	NA	NA	NA	NA	NA	NA	wild
Ley et al., 2016 [20]	1994-2015	USA	North America	Passeriformes	western scrub-jay	Aphelocoma californica	1	1	1	1	NA	NA	NA	NA	NA	NA	NA	NA	wild
Veatch et al., 1998 [51]	1990-1997	USA	North America	Galliformes	wild turkey	Meleagris gallopavo	14	0	NA	NA	1164	16	16	11	NA	NA	NA	NA	wild
Morishita et al., 1999 [82]	NA	USA	North America	Passeriformes	common starling	Sturnus vulgaris	NA	NA	NA	NA	NA	NA	868	0	NA	NA	NA	NA	wild
Morishita et al., 1999 [82]	NA	USA	North America	Passeriformes	house finch	Haemorhous mexicanus	NA	NA	NA	NA	NA	NA	416	0	NA	NA	NA	NA	wild
Morishita et al., 1999 [82]	NA	USA	North America	Passeriformes	house sparrow	Passer domesticus	NA	NA	NA	NA	NA	NA	373	0	NA	NA	NA	NA	wild
Morishita et al., 1999 [82]	NA	USA	North America	Passeriformes	song sparrow	Melospiza melodia	NA	NA	NA	NA	NA	NA	31	0	NA	NA	NA	NA	wild
Morishita et al., 1999 [82]	NA	USA	North America	Passeriformes	American goldfinch	Spinus tristis	NA	NA	NA	NA	NA	NA	11	0	NA	NA	NA	NA	wild
Morishita et al., 1999 [82]	NA	USA	North America	Passeriformes	purple finch	Haemorhous purpureus	NA	NA	NA	NA	NA	NA	9	0	NA	NA	NA	NA	wild
Morishita et al., 1999 [82]	NA	USA	North America	Passeriformes	American robin	Turdus migratorius	NA	NA	NA	NA	NA	NA	1	0	NA	NA	NA	NA	wild
Morishita et al., 1998 [48]	NA	USA	North America	Falconiformes	prairie falcon	Falco mexicanus	NA	NA	NA	NA	NA	NA	34	1	NA	NA	NA	NA	wild
Charlton, 2000 [49]	1986-1996	USA	North America	Galliformes	wild turkey	Meleagris gallopavo	NA	NA	NA	NA	758	5	303	0	NA	NA	NA	NA	unknown
Fritz et al., 1992 [56]	1986-1989	USA	North America	Galliformes	wild turkey	Meleagris gallopavo	266	1	NA	NA	724	200	664	20	NA	NA	NA	NA	wild
Luttrell et al., 1998 [14]	1995	USA	North America	Passeriformes	house finch	Haemorhous mexicanus	77	38	64	52	426	223	249	36	52	14	NA	NA	unknown
Aguirre et al., 1992 [77]	1988-1989	Mexico	North America	Accipitriformes	turkey vulture	Cathartes aura	NA	NA	NA	NA	1	0	NA	NA	NA	NA	NA	NA	unknown
Aguirre et al., 1992 [77]	1988-1989	Mexico	North America	Anseriformes	black-bellied whistling duck	Dendrocygna autumnalis	NA	NA	NA	NA	153	0	NA	NA	NA	NA	NA	NA	wild
Aguirre et al., 1992 [77]	1988-1989	Mexico	North America	Anseriformes	fulvous whistling duck	Dendrocygna bicolor	NA	NA	NA	NA	1	0	NA	NA	NA	NA	NA	NA	wild
Aguirre et al., 1992 [77]	1988-1989	Mexico	North America	Anseriformes	Mexican duck	Anas diazi	NA	NA	NA	NA	26	0	NA	NA	NA	NA	NA	NA	wild
Aguirre et al., 1992 [77]	1988-1989	Mexico	North America	Charadriiformes	killdeer	Charadrius vociferus	NA	NA	NA	NA	1	0	NA	NA	NA	NA	NA	NA	unknown
Aguirre et al., 1992 [77]	1988-1989	Mexico	North America	Columbiformes	Mexican dove	Columbina inca	NA	NA	NA	NA	1	0	NA	NA	NA	NA	NA	NA	wild
Aguirre et al., 1992 [77]	1988-1989	Mexico	North America	Cuculiformes	groove-billed ani	Crotophaga sulcirostris	NA	NA	NA	NA	3	0	NA	NA	NA	NA	NA	NA	wild
Aguirre et al., 1992 [77]	1988-1989	Mexico	North America	Columbiformes	white-winged dove	Zenaida asiatica	NA	NA	NA	NA	11	0	NA	NA	NA	NA	NA	NA	wild
Aguirre et al., 1992 [77]	1988-1989	Mexico	North America	Galliformes	scaled quail	Callipepla squamata	NA	NA	NA	NA	6	0	NA	NA	NA	NA	NA	NA	unknown
Aguirre et al., 1992 [77]	1988-1989	Mexico	North America	Galliformes	wild turkey	Meleagris gallopavo	NA	NA	NA	NA	4	0	NA	NA	NA	NA	NA	NA	unknown
Aguirre et al., 1992 [77]	1988-1989	Mexico	North America	Galliformes	Northern bobwhite	Colinus virginianus	NA	NA	NA	NA	6	0	NA	NA	NA	NA	NA	NA	wild
Aguirre et al., 1992 [77]	1988-1989	Mexico	North America	Gruiformes	American coot	Fulica americana	NA	NA	NA	NA	1	0	NA	NA	NA	NA	NA	NA	wild
Aguirre et al., 1992 [77]	1988-1989	Mexico	North America	Passeriformes	brown-headed cowbird	Molothrus ater	NA	NA	NA	NA	4	0	NA	NA	NA	NA	NA	NA	unknown
Aguirre et al., 1992 [77]	1988-1989	Mexico	North America	Passeriformes	bronzed cowbird	Molothrus aeneus	NA	NA	NA	NA	1	0	NA	NA	NA	NA	NA	NA	wild
Aguirre et al., 1992 [77]	1988-1989	Mexico	North America	Passeriformes	brown jay	Psilorhinus morio	NA	NA	NA	NA	5	0	NA	NA	NA	NA	NA	NA	wild
Aguirre et al., 1992 [77]	1988-1989	Mexico	North America	Passeriformes	Mexican grackle	Quiscalus mexicanus	NA	NA	NA	NA	3	0	NA	NA	NA	NA	NA	NA	wild
Aguirre et al., 1992 [77]	1988-1989	Mexico	North America	Passeriformes	yellow-breasted chat	Icteria virens	NA	NA	NA	NA	2	0	NA	NA	NA	NA	NA	NA	wild
Aguirre et al., 1992 [77]	1988-1989	Mexico	North America	Pelecaniformes	cattle egret	Bubulcus ibis	NA	NA	NA	NA	17	0	NA	NA	NA	NA	NA	NA	wild
Aguirre et al., 1992 [77]	1988-1989	Mexico	North America	Pelecaniformes	tricolored heron	Egretta tricolor	NA	NA	NA	NA	2	0	NA	NA	NA	NA	NA	NA	wild
Aguirre et al., 1992 [77]	1988-1989	Mexico	North America	Strigiformes	barn owl	Tyto alba	NA	NA	NA	NA	3	0	NA	NA	NA	NA	NA	NA	wild
Williams et al., 2000 [81]	1997-1998	USA	North America	Galliformes	Northern bobwhite	Colinus virginianus	NA	NA	NA	NA	25	0	NA	NA	NA	NA	NA	NA	wild
Hagen et al., 2002 [61]	2000-2001	USA	North America	Galliformes	lesser prairie-chicken	Tympanuchius pallidicinctus	NA	NA	NA	NA	162	8	NA	NA	NA	NA	NA	NA	wild
Guimarães et al., 2016 [75]	2010	Brazil	South America	Apodiformes	glittering-bellied emerald	Chlorostilbon aureoventris	NA	NA	1	0	NA	NA	NA	NA	NA	NA	NA	NA	wild
Guimarães et al., 2016 [75]	2010	Brazil	South America	Apodiformes	saw-billed hermit	Ramphodon naevius	NA	NA	1	0	NA	NA	NA	NA	NA	NA	NA	NA	wild
Guimarães et al., 2016 [75]	2010	Brazil	South America	Columbiformes	ruddy ground dove	Columbina talpacoti	NA	NA	25	0	NA	NA	NA	NA	NA	NA	NA	NA	wild
Guimarães et al., 2016 [75]	2010	Brazil	South America	Passeriformes	rufous-collared sparrow	Zonotrichia capensis	NA	NA	8	0	NA	NA	NA	NA	NA	NA	NA	NA	wild
Guimarães et al., 2016 [75]	2010	Brazil	South America	Passeriformes	rufous hornero	Furnarius rufus	NA	NA	6	0	NA	NA	NA	NA	NA	NA	NA	NA	wild
Guimarães et al., 2016 [75]	2010	Brazil	South America	Passeriformes	chestnut-capped blackbird	Chrysomus ruficapillus	NA	NA	9	0	NA	NA	NA	NA	NA	NA	NA	NA	wild
Guimarães et al., 2016 [75]	2010	Brazil	South America	Passeriformes	shiny cowbird	Molothrus bonariensis	NA	NA	7	0	NA	NA	NA	NA	NA	NA	NA	NA	wild
Guimarães et al., 2016 [75]	2010	Brazil	South America	Passeriformes	striped-crowned warbler	Basileuterus culicivorus	NA	NA	1	0	NA	NA	NA	NA	NA	NA	NA	NA	wild
Guimarães et al., 2016 [75]	2010	Brazil	South America	Passeriformes	house sparrow	Passer domesticus	NA	NA	55	0	NA	NA	NA	NA	NA	NA	NA	NA	wild
Guimarães et al., 2016 [75]	2010	Brazil	South America	Passeriformes	saffron finch	Sicalis flaveola	NA	NA	37	0	NA	NA	NA	NA	NA	NA	NA	NA	wild
Guimarães et al., 2016 [75]	2010	Brazil	South America	Passeriformes	ruby-crowned tanager	Tachyphonus coronatus	NA	NA	1	0	NA	NA	NA	NA	NA	NA	NA	NA	wild
Guimarães et al., 2016 [75]	2010	Brazil	South America	Passeriformes	sayaca tanager	Thraupis sayaca	NA	NA	1	0	NA	NA	NA	NA	NA	NA	NA	NA	wild
Guimarães et al., 2016 [75]	2010	Brazil	South America	Passeriformes	house wren	Troglodytes aedon	NA	NA	1	0	NA	NA	NA	NA	NA	NA	NA	NA	wild
Guimarães et al., 2016 [75]	2010	Brazil	South America	Passeriformes	creamy-bellied thrush	Turdus amaurochalinus	NA	NA	4	0	NA	NA	NA	NA	NA	NA	NA	NA	wild
Guimarães et al., 2016 [75]	2010	Brazil	South America	Passeriformes	yellow-legged thrush	Turdus flavipes	NA	NA	1	0	NA	NA	NA	NA	NA	NA	NA	NA	wild
Guimarães et al., 2016 [75]	2010	Brazil	South America	Passeriformes	rufous-bellied thrush	Turdus rufivenaris	NA	NA	1	0	NA	NA	NA	NA	NA	NA	NA	NA	wild
Guimarães et al., 2016 [75]	2010	Brazil	South America	Passeriformes	yellow-bellied elaenia	Elaenia flavogaster	NA	NA	2	0	NA	NA	NA	NA	NA	NA	NA	NA	wild
Guimarães et al., 2016 [75]	2010	Brazil	South America	Passeriformes	masked water-tyrant	Fluvicola nengeta	NA	NA	1	0	NA	NA	NA	NA	NA	NA	NA	NA	wild
Guimarães et al., 2016 [75]	2010	Brazil	South America	Passeriformes	great kiskadee	Pitangus sulphuratus	NA	NA	2	0	NA	NA	NA	NA	NA	NA	NA	NA	wild
Guimarães et al., 2016 [75]	2010	Brazil	South America	Passeriformes	common tody-flycatcher	Todirostrum cinereum	NA	NA	2	0	NA	NA	NA	NA	NA	NA	NA	NA	unknown
Gomes et al., 2010 [70]	2007-2008	Brazil	South America	Psittaciformes	blue-and-yellow macaw	Ara ararauna	NA	NA	5	4	NA	NA	NA	NA	NA	NA	NA	NA	captive
Gomes et al., 2010 [70]	2007-2008	Brazil	South America	Psittaciformes	dusky parrot	Pionus fuscus	NA	NA	3	2	NA	NA	NA	NA	NA	NA	NA	NA	captive
Gomes et al., 2010 [70]	2007-2008	Brazil	South America	Psittaciformes	Amazon parrot	Amazona aestiva	NA	NA	59	31	NA	NA	NA	NA	NA	NA	NA	NA	captive
Gomes et al., 2010 [70]	2007-2008	Brazil	South America	Psittaciformes	orange-winged parrot	Amazona amazonica	NA	NA	2	1	NA	NA	NA	NA	NA	NA	NA	NA	captive
Gomes et al., 2010 [70]	2007-2008	Brazil	South America	Psittaciformes	jandaya parakeet or jandaya conure	Aratinga jandaya	NA	NA	2	1	NA	NA	NA	NA	NA	NA	NA	NA	captive
Gomes et al., 2010 [70]	2007-2008	Brazil	South America	Psittaciformes	golden conure or golden parakeet	Guarouba guarouba	NA	NA	2	0	NA	NA	NA	NA	NA	NA	NA	NA	captive
Gomes et al., 2010 [70]	2007-2008	Brazil	South America	Psittaciformes	hyacinth macaw	Anodorhynchus hyacinthinus	NA	NA	2	0	NA	NA	NA	NA	NA	NA	NA	NA	captive
Andery et al., 2013 [44]	2008-2010	Brazil	South America	Accipitriformes	white-tailed hawk	Buteo albicaudatus	NA	NA	NA	NA	1	0	NA	NA	NA	NA	NA	NA	wild
Andery et al., 2013 [44]	2008-2010	Brazil	South America	Accipitriformes	short-tailed hawk	Buteo brachyurus	NA	NA	NA	NA	2	0	NA	NA	NA	NA	NA	NA	wild
Andery et al., 2013 [44]	2008-2010	Brazil	South America	Accipitriformes	savanna hawk	Heterospizias meridionalis	NA	NA	NA	NA	1	0	NA	NA	NA	NA	NA	NA	wild
Andery et al., 2013 [44]	2008-2010	Brazil	South America	Accipitriformes	gray-headed kite	Leptodon cayanensis	NA	NA	NA	NA	2	0	NA	NA	NA	NA	NA	NA	wild
Andery et al., 2013 [44]	2008-2010	Brazil	South America	Accipitriformes	roadside hawk	Rupornis magnirostris	NA	NA	NA	NA	5	0	NA	NA	NA	NA	NA	NA	wild
Andery et al., 2013 [44]	2008-2010	Brazil	South America	Accipitriformes	black vulture	Coragyps atratus	NA	NA	NA	NA	9	1	1	0	NA	NA	NA	NA	wild
Andery et al., 2013 [44]	2008-2010	Brazil	South America	Falconiformes	southern crested caracara	Caracara plancus	NA	NA	NA	NA	12	0	NA	NA	NA	NA	NA	NA	wild
Andery et al., 2013 [44]	2008-2010	Brazil	South America	Falconiformes	aplomado falcon	Falco femoralis	NA	NA	NA	NA	2	0	NA	NA	NA	NA	NA	NA	wild
Andery et al., 2013 [44]	2008-2010	Brazil	South America	Falconiformes	bat falcon	Falco rufigularis	NA	NA	NA	NA	1	0	NA	NA	NA	NA	NA	NA	wild
Andery et al., 2013 [44]	2008-2010	Brazil	South America	Falconiformes	American kestrel	Falco sparverius	NA	NA	NA	NA	2	0	NA	NA	NA	NA	NA	NA	wild
Andery et al., 2013 [44]	2008-2010	Brazil	South America	Falconiformes	yellow-headed caracara	Milvago chimachima	NA	NA	NA	NA	5	0	NA	NA	NA	NA	NA	NA	wild
Andery et al., 2013 [44]	2008-2010	Brazil	South America	Strigiformes	burrowing owl	Athene cunicularia	NA	NA	NA	NA	1	0	NA	NA	NA	NA	NA	NA	wild
Andery et al., 2013 [44]	2008-2010	Brazil	South America	Strigiformes	striped owl	Asio clamator	NA	NA	NA	NA	11	0	NA	NA	NA	NA	NA	NA	wild
Andery et al., 2013 [44]	2008-2010	Brazil	South America	Strigiformes	stygian owl	Asio stygius	NA	NA	NA	NA	3	0	NA	NA	NA	NA	NA	NA	wild
Andery et al., 2013 [44]	2008-2010	Brazil	South America	Strigiformes	great horned owl	Bubo virginianus	NA	NA	NA	NA	1	0	NA	NA	NA	NA	NA	NA	wild
Andery et al., 2013 [44]	2008-2010	Brazil	South America	Strigiformes	ferruginous pygmy owl	Glaucidium brasilianum	NA	NA	NA	NA	6	0	NA	NA	NA	NA	NA	NA	wild
Andery et al., 2013 [44]	2008-2010	Brazil	South America	Strigiformes	tropical screech owl	Megascops choliba	NA	NA	NA	NA	6	0	NA	NA	NA	NA	NA	NA	wild
Andery et al., 2013 [44]	2008-2010	Brazil	South America	Strigiformes	black-banded owl	Strix huhula	NA	NA	NA	NA	1	0	NA	NA	NA	NA	NA	NA	wild
Andery et al., 2013 [44]	2008-2010	Brazil	South America	Strigiformes	mottled owl	Strix virgata	NA	NA	NA	NA	1	0	NA	NA	NA	NA	NA	NA	wild
Andery et al., 2013 [44]	2008-2010	Brazil	South America	Strigiformes	barn owl	Tyto alba	NA	NA	NA	NA	27	0	NA	NA	NA	NA	NA	NA	wild
Allen et al., 2018 [16]	NA	USA	North America	Passeriformes	American goldfinch	Spinus tristis	NA	NA	2	2	NA	NA	NA	NA	NA	NA	NA	NA	unknown
Allen et al., 2018 [16]	NA	USA	North America	Passeriformes	American crow	Corvus brachyrhynchos	NA	NA	1	0	NA	NA	NA	NA	NA	NA	NA	NA	unknown
Allen et al., 2018 [16]	NA	USA	North America	Passeriformes	purple finch	Haemorhous purpureus	NA	NA	1	1	NA	NA	NA	NA	NA	NA	NA	NA	unknown
Allen et al., 2018 [16]	NA	USA	North America	Passeriformes	lesser goldfinch	Spinus psaltria	NA	NA	2	2	NA	NA	NA	NA	NA	NA	NA	NA	unknown
Allen et al., 2018 [16]	NA	USA	North America	Passeriformes	western scrub-jay	Aphelocoma californica	NA	NA	1	1	NA	NA	NA	NA	NA	NA	NA	NA	unknown
Allen et al., 2018 [16]	NA	USA	North America	Passeriformes	house finch	Haemorhous mexicanus	NA	NA	1	1	NA	NA	NA	NA	NA	NA	NA	NA	unknown
Straub et al., 2015 [45]	2008-2012	USA	North America	Accipitriformes	California condor	Gymnogyps californianus	NA	NA	NA	NA	92	1	1	1	NA	NA	NA	NA	wild
Straub et al., 2015 [45]	2008-2012	USA	North America	Accipitriformes	California condor	Gymnogyps californianus	NA	NA	NA	NA	28	16	16	16	NA	NA	NA	NA	captive
Straub et al., 2015 [45]	2008-2012	USA	North America	Accipitriformes	turkey vulture	Cathartes aura	NA	NA	NA	NA	56	0	NA	NA	NA	NA	NA	NA	wild
Straub et al., 2015 [45]	2008-2012	USA	North America	Accipitriformes	golden eagle	Aquila chrysaetos	NA	NA	NA	NA	26	0	NA	NA	NA	NA	NA	NA	wild
Hernandez et al., 2013 [76]	2005-2008	Costa Rica	North America	Columbiformes	white-tipped dove	Leptotila verreauxi	NA	NA	NA	NA	NA	NA	7	0	NA	NA	NA	NA	wild
Hernandez et al., 2013 [76]	2005-2008	Costa Rica	North America	Coraciiformes	blue-crowned motmot	Momotus momota	NA	NA	17	0	NA	NA	15	0	NA	NA	NA	NA	wild
Hernandez et al., 2013 [76]	2005-2008	Costa Rica	North America	Passeriformes	Baltimore oriole	Icterus galbula	NA	NA	NA	NA	NA	NA	1	0	NA	NA	NA	NA	wild
Hernandez et al., 2013 [76]	2005-2008	Costa Rica	North America	Passeriformes	northern barred woodcreeper	Dendrocolaptes sanctithomae	NA	NA	NA	NA	NA	NA	2	0	NA	NA	NA	NA	wild
Hernandez et al., 2013 [76]	2005-2008	Costa Rica	North America	Passeriformes	blue-gray tanager	Thraupis episcopus	NA	NA	NA	NA	NA	NA	2	0	NA	NA	NA	NA	wild
Hernandez et al., 2013 [76]	2005-2008	Costa Rica	North America	Passeriformes	boat-billed flycatcher	Megarynchus pitangua	NA	NA	NA	NA	NA	NA	1	0	NA	NA	NA	NA	wild
Hernandez et al., 2013 [76]	2005-2008	Costa Rica	North America	Passeriformes	brown jay	Psilorhinus morio	NA	NA	NA	NA	NA	NA	1	0	NA	NA	NA	NA	wild
Hernandez et al., 2013 [76]	2005-2008	Costa Rica	North America	Passeriformes	buff-throated saltator	Saltator maximus	NA	NA	NA	NA	NA	NA	3	0	NA	NA	NA	NA	wild
Hernandez et al., 2013 [76]	2005-2008	Costa Rica	North America	Passeriformes	clay-colored thrush	Turdus grayi	NA	NA	NA	NA	NA	NA	33	0	NA	NA	NA	NA	wild
Hernandez et al., 2013 [76]	2005-2008	Costa Rica	North America	Passeriformes	greyish saltator	Saltator coerulescens	NA	NA	NA	NA	NA	NA	1	0	NA	NA	NA	NA	wild
Hernandez et al., 2013 [76]	2005-2008	Costa Rica	North America	Passeriformes	great kiskadee	Pitangus sulphuratus	NA	NA	NA	NA	NA	NA	1	0	NA	NA	NA	NA	wild
Hernandez et al., 2013 [76]	2005-2008	Costa Rica	North America	Passeriformes	long-tailed manakin	Chiroxiphia linearis	NA	NA	59	0	NA	NA	2	0	NA	NA	NA	NA	wild
Hernandez et al., 2013 [76]	2005-2008	Costa Rica	North America	Passeriformes	orange-billed nightingale-thrush	Catharus aurantiirostris	NA	NA	40	0	NA	NA	29	0	NA	NA	NA	NA	wild
Hernandez et al., 2013 [76]	2005-2008	Costa Rica	North America	Passeriformes	red-crowned ant tanager	Habia rubica	NA	NA	NA	NA	NA	NA	4	0	NA	NA	NA	NA	wild
Hernandez et al., 2013 [76]	2005-2008	Costa Rica	North America	Passeriformes	rufous-capped warbler	Basileuterus rufifrons	NA	NA	27	0	NA	NA	NA	NA	NA	NA	NA	NA	wild
Hernandez et al., 2013 [76]	2005-2008	Costa Rica	North America	Passeriformes	ruddy woodcreeper	Dendrocincla homochroa	NA	NA	NA	NA	NA	NA	20	0	NA	NA	NA	NA	wild
Hernandez et al., 2013 [76]	2005-2008	Costa Rica	North America	Passeriformes	rufous-and-white wren	Thryophilus rufalbus	NA	NA	21	0	NA	NA	24	0	NA	NA	NA	NA	wild
Hernandez et al., 2013 [76]	2005-2008	Costa Rica	North America	Passeriformes	streak-headed woodcreeper	Lepidocolaptes souleyetii	NA	NA	NA	NA	NA	NA	2	0	NA	NA	NA	NA	wild
Hernandez et al., 2013 [76]	2005-2008	Costa Rica	North America	Passeriformes	Swainson's thrush	Catharus ustulatus	NA	NA	NA	NA	NA	NA	10	0	NA	NA	NA	NA	wild
Hernandez et al., 2013 [76]	2005-2008	Costa Rica	North America	Passeriformes	white-eared ground sparrow	Melozone leucotis	NA	NA	43	0	NA	NA	58	0	NA	NA	NA	NA	wild
Hernandez et al., 2013 [76]	2005-2008	Costa Rica	North America	Passeriformes	white-throated thrush	Turdus assimilis	NA	NA	NA	NA	NA	NA	14	0	NA	NA	NA	NA	wild
Hernandez et al., 2013 [76]	2005-2008	Costa Rica	North America	Passeriformes	wood thrush	Hylocichla mustelina	NA	NA	NA	NA	NA	NA	5	0	NA	NA	NA	NA	wild
Hernandez et al., 2013 [76]	2005-2008	Costa Rica	North America	Passeriformes	white-naped brush finch	Atlapetes albinucha	NA	NA	NA	NA	NA	NA	1	0	NA	NA	NA	NA	wild
Hernandez et al., 2013 [76]	2005-2008	Costa Rica	North America	Passeriformes	yellow-throated euphonia	Euphonia hirundinacea	NA	NA	NA	NA	NA	NA	1	0	NA	NA	NA	NA	wild
Hernandez et al., 2013 [76]	2005-2008	Costa Rica	North America	Piciformes	blue-throated toucanet	Aulacorhynchus caeruleogularis	NA	NA	NA	NA	NA	NA	4	0	NA	NA	NA	NA	wild
Soos et al., 2008 [83]	2005	Galápagos Islands	South America	Passeriformes	vegetarian finch	Camarhynchus crassirostris	NA	NA	NA	NA	NA	NA	5	0	NA	NA	NA	NA	wild
Soos et al., 2008 [83]	2005	Galápagos Islands	South America	Passeriformes	woodpecker finch	Camarhynchus pallidus	NA	NA	NA	NA	NA	NA	2	0	NA	NA	NA	NA	wild
Soos et al., 2008 [83]	2005	Galápagos Islands	South America	Passeriformes	small tree finch	Camarhynchus parvulus	NA	NA	NA	NA	NA	NA	14	0	NA	NA	NA	NA	wild
Soos et al., 2008 [83]	2005	Galápagos Islands	South America	Passeriformes	green warbler-finch	Certhidea olivacea	NA	NA	NA	NA	NA	NA	1	0	NA	NA	NA	NA	wild
Soos et al., 2008 [83]	2005	Galápagos Islands	South America	Cuculiformes	smooth-billed ani	Crotophaga ani	NA	NA	NA	NA	NA	NA	2	0	NA	NA	NA	NA	wild
Soos et al., 2008 [83]	2005	Galápagos Islands	South America	Passeriformes	yellow warbler	Dendroica petechia	NA	NA	NA	NA	NA	NA	26	0	NA	NA	NA	NA	wild
Soos et al., 2008 [83]	2005	Galápagos Islands	South America	Passeriformes	medium ground finch	Geospiza fortis	NA	NA	NA	NA	NA	NA	56	0	NA	NA	NA	NA	wild
Soos et al., 2008 [83]	2005	Galápagos Islands	South America	Passeriformes	small ground finch	Geospiza fuliginosa	NA	NA	NA	NA	NA	NA	137	0	NA	NA	NA	NA	wild
Soos et al., 2008 [83]	2005	Galápagos Islands	South America	Passeriformes	Galápagos flycatcher	Myiarchus magnirostris	NA	NA	NA	NA	NA	NA	1	0	NA	NA	NA	NA	wild
Soos et al., 2008 [83]	2005	Galápagos Islands	South America	Passeriformes	Galápagos mockingbird	Nesomimus parvulus	NA	NA	NA	NA	NA	NA	6	0	NA	NA	NA	NA	wild
Peterson et al., 2002 [50]	2001	USA	North America	Galliformes	wild turkey	Meleagris gallopavo	NA	NA	NA	NA	70	56	56	0	NA	NA	NA	NA	wild
Roberts et al., 2001 [68]	1998-1999	USA	North America	Passeriformes	house finch	Haemorhous mexicanus	NA	NA	45	23	334	44	NA	NA	NA	NA	NA	NA	wild
Hoffman et al., 1997 [57]	1992-1993	USA	North America	Galliformes	wild turkey	Meleagris gallopavo	56	0	NA	NA	119	24	119	0	86	0	NA	NA	wild
Luttrell et al., 1992b [60]	1990	USA	North America	Galliformes	wild turkey	Meleagris gallopavo	1	0	NA	NA	1	1	NA	NA	NA	NA	NA	NA	wild
Parsons et al., 2016 [71]	2010-2013	Namibia and South Africa	Africa	Sphenisciformes	African penguin	Spheniscus demersus	NA	NA	NA	NA	234	19	NA	NA	189	1	NA	NA	wild
Deem et al., 2011 [84]	2006-2009	Galápagos Islands	South America	Passeriformes	Floreana mockingbird	Mimus trifasciatus	NA	NA	NA	NA	NA	NA	NA	NA	88	0	NA	NA	wild
Fischer, 1997 [67]	1995-1996	USA	North America	Passeriformes	house finch	Haemorhous mexicanus	24	7	14	14	20	18	NA	NA	NA	NA	NA	NA	wild
Fischer, 1997 [67]	1995-1996	USA	North America	Passeriformes	American goldfinch	Spinus tristis	5	0	5	4	3	3	NA	NA	NA	NA	NA	NA	wild
Cobb et al., 1992 [53]	NA	USA	North America	Galliformes	wild turkey	Meleagris gallopavo	27	0	NA	NA	NA	NA	15	5	NA	NA	NA	NA	wild
Luttrell et al., 1991 [58]	1988	USA	North America	Galliformes	wild turkey	Meleagris gallopavo	88	0	NA	NA	88	6	88	0	NA	NA	NA	NA	wild
Hopkins et al., 1990 [79]	1986	USA	North America	Galliformes	wild turkey	Meleagris gallopavo	NA	NA	NA	NA	44	0	44	0	NA	NA	NA	NA	wild
Sasseville et al., 1988 [80]	1984-1986	USA	North America	Galliformes	wild turkey	Meleagris gallopavo	NA	NA	NA	NA	82	0	NA	NA	NA	NA	NA	NA	wild
Davidson et al., 1988 [78]	1981-1986	USA	North America	Galliformes	wild turkey	Meleagris gallopavo	NA	NA	NA	NA	322	0	147	0	NA	NA	NA	NA	wild
Stallknecht et al., 1982 [69]	1980	USA	North America	Columbiformes	mourning dove	Zenaida macroura	8	0	NA	NA	8	0	8	0	NA	NA	NA	NA	wild
Stallknecht et al., 1982 [69]	1980	USA	North America	Galliformes	Northern bobwhite	Colinus virginianus	7	0	NA	NA	7	0	7	0	NA	NA	NA	NA	wild
Stallknecht et al., 1982 [69]	1980	USA	North America	Passeriformes	house sparrow	Passer domesticus	315	0	NA	NA	315	7	309	3	NA	NA	NA	NA	wild
Stallknecht et al., 1982 [69]	1980	USA	North America	Passeriformes	brown-headed cowbird	Molothrus ater	174	0	NA	NA	174	9	164	1	NA	NA	NA	NA	wild
Stallknecht et al., 1982 [69]	1980	USA	North America	Passeriformes	common grackle	Quiscalus quiscula	140	0	NA	NA	140	84	133	50	NA	NA	NA	NA	wild
Stallknecht et al., 1982 [69]	1980	USA	North America	Passeriformes	common starling	Sturnus vulgaris	97	0	NA	NA	97	0	97	1	NA	NA	NA	NA	wild
Stallknecht et al., 1982 [69]	1980	USA	North America	Passeriformes	eastern meadowlark	Sturnella magna	24	0	NA	NA	24	4	24	4	NA	NA	NA	NA	wild
Stallknecht et al., 1982 [69]	1980	USA	North America	Passeriformes	pine warbler	Setophaga pinus	4	0	NA	NA	4	0	4	0	NA	NA	NA	NA	wild
Stallknecht et al., 1982 [69]	1980	USA	North America	Passeriformes	brown thrasher	Toxostoma rufum	1	0	NA	NA	1	0	1	0	NA	NA	NA	NA	wild
Hensley and Cain, 1979 [8]	1976-1977	USA	North America	Galliformes	wild turkey	Meleagris gallopavo	NA	NA	NA	NA	NA	NA	NA	NA	NA	NA	250	12	wild
Marques et al., 2012 [72]	NA	Brazil	South America	Tinamiformes	bown tinamou	Crypturellus obsoletus	NA	NA	NA	NA	3	0	3	0	NA	NA	NA	NA	captive
Marques et al., 2012 [72]	NA	Brazil	South America	Tinamiformes	small-billed tinamou	Crypturellus parvirostris	NA	NA	NA	NA	20	0	20	0	NA	NA	NA	NA	captive
Marques et al., 2012 [72]	NA	Brazil	South America	Tinamiformes	tataupa tinamou	Crypturellus tataupa	NA	NA	NA	NA	2	0	2	0	NA	NA	NA	NA	captive
Marques et al., 2012 [72]	NA	Brazil	South America	Tinamiformes	undulated tinamou	Crypturellus undulatus	NA	NA	NA	NA	10	0	10	0	NA	NA	NA	NA	captive
Marques et al., 2012 [72]	NA	Brazil	South America	Tinamiformes	red-winged tinamou	Rhynchotus rufescens	NA	NA	NA	NA	40	3	40	0	NA	NA	NA	NA	captive
Marques et al., 2012 [72]	NA	Brazil	South America	Tinamiformes	solitary tinamou	Tinamus solitarius	NA	NA	NA	NA	20	1	20	0	NA	NA	NA	NA	captive
Crupper and Applegate, 2002 [54]	2000	USA	North America	Galliformes	wild turkey	Meleagris gallopavo	NA	NA	NA	NA	47	8	NA	NA	NA	NA	NA	NA	wild
Luttrell et al., 1992a [59]	1985-1990	USA	North America	Galliformes	wild turkey	Meleagris gallopavo	457	401	NA	NA	457	0	457	0	NA	NA	NA	NA	wild
Trainer et al., 1968 [9]	1964-1967	USA	North America	Galliformes	wild turkey	Meleagris gallopavo	NA	NA	NA	NA	NA	NA	NA	NA	NA	NA	96	0	wild
Davidson et al., 1982 [55]	1980	USA	North America	Galliformes	wild turkey	Meleagris gallopavo	3	3	NA	NA	3	3	NA	NA	NA	NA	NA	NA	wild
Staley et al., 2018 [66]	2011-2014	USA	North America	Passeriformes	house finch	Haemorhous mexicanus	NA	NA	334	8	50	5	NA	NA	NA	NA	NA	NA	wild
Lierz et al., 2002 [73]	NA	United Arab Emirates	Asia	Falconiformes	peregrine falcon	Falco peregrinus	5	0	NA	NA	NA	NA	NA	NA	NA	NA	5	0	captive
Lierz et al., 2002 [73]	NA	United Arab Emirates	Asia	Falconiformes	saker falcon	Falco cherrug	9	0	NA	NA	NA	NA	NA	NA	NA	NA	9	0	captive
Lierz et al., 2002 [73]	NA	United Arab Emirates	Asia	Falconiformes	barbary falcon	Falco peregrinoides	2	0	NA	NA	NA	NA	NA	NA	NA	NA	2	0	captive
Lierz et al., 2002 [73]	NA	United Arab Emirates	Asia	Falconiformes	lanner falcon	Falco biarmicus	2	0	NA	NA	NA	NA	NA	NA	NA	NA	2	0	captive
Lierz et al., 2002 [73]	NA	United Arab Emirates	Asia	Falconiformes	gyr falcon	Falco rusticolus	2	0	NA	NA	NA	NA	NA	NA	NA	NA	2	0	captive
Lierz et al., 2008 [74]	NA	Germany	Europe	Accipitriformes	Northern goshawk	Accipiter gentilis	13	0	NA	NA	NA	NA	NA	NA	NA	NA	13	0	wild
Lierz et al., 2008 [74]	NA	Germany	Europe	Accipitriformes	Western marsh harrier	Circus aeruginosus	8	0	NA	NA	NA	NA	NA	NA	NA	NA	8	0	wild
Lierz et al., 2008 [74]	NA	Germany	Europe	Accipitriformes	common buzzard	Buteo buteo	7	0	NA	NA	NA	NA	NA	NA	NA	NA	7	0	wild
Lierz et al., 2008 [74]	NA	Germany	Europe	Accipitriformes	red kite	Milvus migrans	5	0	NA	NA	NA	NA	NA	NA	NA	NA	5	0	wild
Lierz et al., 2008 [74]	NA	Germany	Europe	Falconiformes	common kestrel	Falco tinnunculus	5	0	NA	NA	NA	NA	NA	NA	NA	NA	5	0	wild
Lierz et al., 2008 [74]	NA	Germany	Europe	Falconiformes	Eurasian hobby	Falco subbuteo	1	0	NA	NA	NA	NA	NA	NA	NA	NA	1	0	wild
Lierz et al., 2008 [74]	NA	Germany	Europe	Strigiformes	barn owl	Tyto alba	1	0	NA	NA	NA	NA	NA	NA	NA	NA	1	0	wild

## Sheet: Legend
Column	Explanation
Reference	First author, year of publication [reference number]
Stud_Y	year of study
Country	country
Region	geographical region
Order	birds order
Comm_Name	species (common name)
Sci_Name	species (scientific name)
N_Cult	number of birds tested by culture method
Pos_Cult	number of birds positive by culture method
N_PCR	number of birds tested by PCR
Pos_PCR	number of birds positive by PCR
N_SPA	number of birds tested by SPA
Pos_SPA	number of birds positive by SPA
N_HI	number of birds tested by HI
Pos_HI	number of birds positive by HI
N_ELISA	number of birds tested by ELISA
Pos_ELISA	number of birds positive by ELISA
N_Other	number of birds tested by other diagnostic methods
Pos_Other	number of birds positive by other diagnostic methods
Captivity	information if birds were wild or kept in captivity
NA	not available
